# Supplementary material for: Performance Benchmarks for Scholarly Metrics Associated with Fisheries and Wildlife Faculty
Source: PLoS One. 2016 May 6;11(5):e0155097. doi: 10.1371/journal.pone.0155097 (PMC4859475; doi:10.1371/journal.pone.0155097)
Supplement: S1 Data — (CSV) [file pone.0155097.s002.csv]

age.phd	Male	Re	health	genetics	social	applied	ecology	quant	conservation	aquaticsci	nPubs	h	mqPhD	hb	citesperyrPhD	nCites	mindex	rindex	aindex
41	1	10	0	0	1	0	0	0	0	0	39	8	0.195121951	18.39230485	4.195121951	172	11	10.53565375	13.875
12	1	50	1	0	0	0	1	0	1	0	34	9	0.75	20.09053651	17	204	12	12	16
4	1	65	1	0	0	0	1	0	0	0	27	8	2	22.52583905	68.75	275	27.5	15.8113883	31.25
4	1	60	0	0	0	0	1	1	0	0	17	7	1.75	16.69535971	35.75	143	21	11.35781669	18.42857143
19	0	50	1	0	0	0	0	0	0	0	42	15	0.789473684	34.79898987	32.47368421	617	37	23.38803113	36.46666667
6	1	70	0	0	0	1	1	0	1	0	7	1	0.166666667	4.16227766	1.833333333	11	8	2.828427125	8
18	1	80	0	0	0	0	1	1	0	0	100	16	0.888888889	41.25866188	49.66666667	894	22.5	21.16601049	28
9	1	71.75	1	0	0	1	0	0	0	0	21	8	0.888888889	17	16.11111111	145	14.5	11.26942767	15.875
17	1	40	0	0	0	1	1	0	0	1	73	13	0.764705882	34.63330765	37.47058824	637	26	20.46948949	32.23076923
5	0	17	0	0	0	1	1	0	0	0	9	4	0.8	7.741657387	6	30	6.5	5.099019514	6.5
16	0	80	0	1	0	0	0	0	0	0	84	19	1.1875	43.45403852	59.9375	959	32	26.66458325	37.42105263
25	1	75	0	0	1	1	0	0	0	0	11	6	0.24	12.70820393	3.24	81	10	8.774964386	12.83333333
23	1	50	0	0	0	0	1	1	1	0	84	21	0.913043478	54.12099032	66.86956522	1538	29	32.01562119	48.80952381
11	1	60	0	1	0	0	0	0	1	0	53	15	1.363636364	34.31320792	54.36363636	598	26	21.47091055	30.73333333
17	1	100	0	0	0	1	0	0	0	0	4	3	0.176470588	5.645751311	0.941176471	16	5	4	5.333333333
6	1	40	0	0	1	0	0	0	0	0	11	3	0.5	6.741657387	3.833333333	23	6	4.582575695	7
12	0	55	0	0	0	0	0	1	1	0	58	24	2	59.38361203	152.3333333	1828	46.5	39.89987469	66.33333333
5	1	60	0	0	0	0	1	1	0	0	15	7	1.4	14.68114575	21.6	108	12	9.591663046	13.14285714
20	0	20	1	0	0	1	1	0	0	0	47	12	0.6	29.17556404	21.95	439	26.5	19.57038579	31.91666667
29	1	80	0	1	0	0	1	0	0	0	134	34	1.172413793	81.71792116	118.3793103	3433	46	48.05205511	67.91176471
9	1	50	0	0	0	1	1	1	0	0	30	6	0.666666667	19.34166406	23.77777778	214	26.5	13.26649916	29.33333333
20	1	60	0	1	0	0	0	1	0	0	67	18	0.9	51.10589071	71	1420	53	34.55430509	66.33333333
26	1	0	0	0	0	1	0	0	0	0	36	11	0.423076923	23.76714533	10.92307692	284	18	15.23154621	21.09090909
1	1	70	0	1	0	0	1	1	0	0	15	6	6	15.43398113	125	125	19.5	10.29563014	17.66666667
5	1	50	0	0	0	0	1	0	1	0	14	6	1.2	15.64365076	25.8	129	19	11	20.16666667
25	0	90	1	0	0	0	0	0	0	0	90	19	0.76	53.4818793	62	1550	31	33.04542328	57.47368421
25	1	50	1	0	0	0	0	0	0	0	118	32	1.28	80.2182538	133.96	3349	63	51.93264869	84.28125
28	1	0	0	0	0	1	0	0	0	0	2	1	0.035714286	2.414213562	0.107142857	3	3	1.732050808	3
11	1	70	1	0	0	0	1	0	0	0	28	9	0.818181818	23.31782106	26	286	20	15.65247584	27.22222222
8	1	40.8	0	0	0	1	1	0	0	0	181	17	2.125	45.47806173	137.5	1100	28	22.8035085	30.58823529
29	1	60	0	0	0	0	1	1	0	0	106	23	0.793103448	60.62977544	67.06896552	1945	56	39.03844259	66.26086957
25	1	10	0	0	0	1	0	0	0	0	18	4	0.16	9.291502622	1.76	44	7	5.385164807	7.25
20	1	5	0	0	0	0	1	0	1	0	29	16	0.8	52	77.6	1552	50	38.75564475	93.875
31	1	70	0	0	0	0	1	0	0	0	98	26	0.838709677	67.25530269	76.70967742	2378	52	42.82522621	70.53846154
11	0	50	1	1	0	0	0	0	0	0	23	10	0.909090909	26.40121947	33.54545455	369	24.5	17.69180601	31.3
2	1	50	0	0	0	1	1	0	1	0	19	3	1.5	8.916079783	22	44	9	5.385164807	9.666666667
17	1	90	0	0	0	0	1	0	1	0	74	11	0.647058824	28.60681686	25.35294118	431	20	16.73320053	25.45454545
24	1	50	0	0	0	1	1	0	1	0	77	23	0.958333333	56.92639091	70	1680	42	35.02855978	53.34782609
36	1	48	0	0	0	0	1	0	1	0	176	38	1.055555556	119.351091	223.9444444	8062	91.5	81.54140053	174.9736842
13	1	40	0	0	0	1	0	0	0	0	34	11	0.846153846	26.87450787	28.69230769	373	26	17.69180601	28.45454545
48	1	10	0	0	0	1	0	0	0	1	323	37	0.770833333	95.09475019	98.83333333	4744	54	48.3321839	63.13513514
29	0	18	1	0	0	0	0	0	0	0	51	7	0.24137931	18.18033989	6	174	22	13	24.14285714
21	0	75	1	0	0	0	1	0	1	0	102	32	1.523809524	75.08131846	137.1428571	2880	55	46.70117772	68.15625
25	0	60	0	0	0	0	1	0	1	0	59	20	0.8	42.02271555	35.4	885	29	25.21904043	31.8
36	1	12.5	0	0	0	0	1	0	0	0	91	33	0.916666667	75.21374184	79.75	2871	64	47.69696007	68.93939394
17	0	50	0	0	0	1	1	0	0	0	48	16	0.941176471	38.29349681	44.29411765	753	23.5	24.41311123	37.25
12	1	50	1	0	0	1	0	0	1	0	32	9	0.75	24.03329638	25.58333333	307	27	16.06237841	28.66666667
27	0	50	0	0	0	1	1	0	0	0	65	20	0.740740741	54.39476704	58.62962963	1583	39	37.98683983	72.15
27	1	70	1	0	0	1	0	0	0	0	103	24	0.888888889	61.52332608	73.48148148	1984	41.5	37.36308339	58.16666667
13	1	70	0	0	0	0	1	0	1	0	91	22	1.692307692	65.96589587	185.9230769	2417	40	45.95650117	96
7	1	40	0	0	1	1	0	0	0	0	28	6	0.857142857	14.71779789	16	112	9	7.874007873	10.33333333
17	1	75	0	0	0	0	1	1	0	0	66	17	1	42.15949125	54.23529412	922	30	24.77902339	36.11764706
24	1	54	0	0	0	1	1	0	1	0	47	14	0.583333333	34.85665361	26.29166667	631	24.5	22.02271554	34.64285714
7	1	60	1	0	0	0	0	0	0	0	62	12	1.714285714	28.15549442	57.85714286	405	15	14.14213563	16.66666667
28	0	45	1	0	0	0	1	0	0	0	167	45	1.607142857	118.593478	265.75	7441	80	75.45197148	126.5111111
17	1	36.5	1	0	0	1	0	0	0	0	79	16	0.941176471	41.90366769	54.52941176	927	30.5	24.53568829	37.625
18	0	75	0	0	0	0	1	0	0	0	56	15	0.833333333	40.47547841	48.55555556	874	28	27.20294102	49.33333333
25	1	25	1	0	1	1	1	0	0	0	53	11	0.44	28.94435844	17.72	443	22	18.97366596	32.72727273
35	1	80	0	0	0	0	0	0	0	1	82	21	0.6	56.83294573	49.28571429	1725	44	35.42597917	59.76190476
35	1	0	0	1	0	0	0	0	1	0	200	39	1.114285714	99.23288139	147.1142857	5149	58	58.62593283	88.12820513
7	1	50	0	0	0	0	0	0	1	0	21	7	1	18.40175425	25.57142857	179	18	11.61895004	19.28571429
14	1	25	0	0	0	1	1	0	0	0	77	12	0.857142857	29.57839583	32.35714286	453	21	16.46207763	22.58333333
6	1	75	0	0	0	0	0	1	0	0	20	7	1.166666667	19.32882801	33.5	201	9	13.11487705	24.57142857
17	1	0	0	0	0	1	1	0	0	0	15	5	0.294117647	15.95445115	8.529411765	145	19	11.48912529	26.4
15	1	50	0	0	0	1	1	0	0	0	97	14	0.933333333	33.92485885	39.53333333	593	21.5	18.1934054	23.64285714
4	1	50	0	0	0	0	0	1	0	0	52	10	2.5	27.52141547	101.75	407	22	18.02775638	32.5
35	1	25	0	0	0	1	0	0	0	0	18	7	0.2	18.26942767	5.028571429	176	18	12.68857754	23
10	0	30	0	0	0	1	1	0	0	1	36	10	1	26.79285562	38.2	382	26.5	16.82260384	28.3
6	1	70	0	0	0	1	1	0	1	0	20	11	1.833333333	34.02172887	108.5	651	32	24.65765601	55.27272727
5	1	50	0	1	0	1	0	0	1	0	18	9	1.8	24.16575089	62.2	311	35	17.32050807	33.33333333
31	1	0	0	0	0	1	1	0	0	0	24	7	0.225806452	16.32737905	4.387096774	136	15	10.63014581	16.14285714
26	1	55	1	0	0	0	1	0	0	0	86	34	1.307692308	70.85105155	96.69230769	2514	49	43.89760814	56.67647059
10	1	50	0	0	0	0	1	0	0	0	21	6	0.6	13.14142843	8.7	87	10	7.745966692	10
31	1	65	0	0	0	0	0	1	0	0	55	21	0.677419355	57.57868232	57.38709677	1779	50	39.68626967	75
10	1	60	0	0	0	0	1	1	0	0	47	8	0.8	21.11487705	23.6	236	18.5	12.28820573	18.875
2	1	62.3	0	0	0	1	0	1	0	0	14	3	1.5	9.8556546	28	56	15	6.999999999	16.33333333
4	1	30	1	1	0	0	0	0	0	0	49	12	3	28.88194302	107.25	429	22	17.52141547	25.58333333
24	1	40	0	0	0	1	1	1	1	0	75	25	1.041666667	59.20526275	74.79166667	1795	42	37.65634077	56.72
26	1	60	0	0	0	1	1	1	1	0	92	20	0.769230769	49.10326442	47.96153846	1247	33.5	29.24038303	42.75
29	0	100	1	0	0	0	1	0	0	0	44	17	0.586206897	47.47950131	42	1218	43	33.09078422	64.41176471
23	1	30	1	0	0	0	1	0	0	0	75	19	0.826086957	43.59674775	42	966	35	26.57066051	37.15789474
11	1	70	0	0	0	1	1	0	1	0	30	8	0.727272727	18.58300524	16	176	12	10.48808848	13.75
15	1	55	0	0	0	0	1	0	1	0	95	21	1.4	63.64973622	150.6666667	2260	32	43.28972164	89.23809524
24	1	30	0	0	0	1	0	0	0	0	59	14	0.583333333	45.90611227	50.58333333	1214	22.5	32.37282811	74.85714286
33	0	60	0	0	0	1	1	0	1	0	72	17	0.515151515	40.89560629	26.06060606	860	30	25.47547841	38.17647059
19	1	40	1	0	0	1	1	0	0	0	27	8	0.421052632	20.08304597	11.05263158	210	14.5	12.76714533	20.375
38	1	85	1	0	0	1	0	0	0	0	407	39	1.026315789	110.3161973	173.8684211	6607	51	51.92301994	69.12820513
20	1	65	0	0	0	1	0	0	0	0	35	12	0.6	28.76305461	21.25	425	22	19.46792233	31.58333333
25	1	50	0	0	0	1	0	0	0	0	40	13	0.52	30.40689519	18.88	472	28	19.26136028	28.53846154
11	1	50	0	0	1	0	1	0	1	0	71	13	1.181818182	33.63976744	54.09090909	595	28	19.36491673	28.84615385
24	1	63	1	0	0	0	0	0	0	0	129	21	0.875	54.98529094	66.5	1596	42	31.33687923	46.76190476
13	1	26.9	0	0	0	1	0	0	0	0	15	6	0.461538462	14.18535277	7.923076923	103	15	9.746794344	15.83333333
18	1	60	0	0	0	1	1	0	0	0	39	9	0.5	26.34935157	21.22222222	382	17	17.57839583	34.33333333
17	0	75	0	0	0	0	1	0	0	0	29	7	0.411764706	16.43398113	8.117647059	138	8	10.24695077	15
28	1	40	0	0	1	0	0	0	0	0	120	19	0.678571429	48.66479395	44.32142857	1241	33	27.676705	40.31578947
30	1	49.2	0	0	0	1	1	0	0	0	143	18	0.6	47.59729717	40	1200	30.5	26.01922366	37.61111111
32	1	42.5	0	0	0	0	1	1	0	0	86	34	1.0625	85.49757276	119	3808	69.5	56.86826883	95.11764706
16	1	30	0	0	0	1	1	0	0	0	91	10	0.625	26.82260384	23.9375	383	16	14.35270009	20.6
25	1	63	0	0	0	0	1	0	0	0	88	22	0.88	56.42382896	66.76	1669	34.5	36.83748091	61.68181818
19	1	40	0	1	0	0	1	1	0	0	34	16	0.842105263	59.58898944	113.4736842	2156	72	45.7383865	130.75
17	1	70	0	1	0	0	0	0	1	0	94	29	1.705882353	70.60528813	151.2941176	2572	48	43.829214	66.24137931
21	1	58	0	0	0	1	1	0	0	0	66	12	0.571428571	32.29778313	26.47619048	556	22.5	19.62141687	32.08333333
27	0	100	0	1	1	0	1	0	0	0	66	22	0.814814815	55.07567082	58.44444444	1578	38.5	35.665109	57.81818182
0	0	30	0	0	1	0	0	0	0	0	1	0	0	0	0	0	0	0	0
2	1	70	0	0	0	1	0	0	0	0	16	4	2	8	16	32	4.5	4.795831523	5.75
13	1	65	0	0	0	0	1	1	0	0	109	12	0.923076923	40.26658805	72.53846154	943	18	27.20294102	61.66666667
14	1	55	1	0	0	1	1	0	0	0	67	13	0.928571429	32.97498436	40.57142857	568	22	19.97498435	30.69230769
14	1	55	0	0	0	0	1	0	0	0	70	18	1.285714286	40.91287847	60.64285714	849	28	24.77902339	34.11111111
14	1	25	0	0	0	1	0	0	0	0	7	5	0.357142857	12.48331477	5.785714286	81	17	9	16.2
40	1	40	1	1	0	0	0	0	0	0	153	9	0.225	25.673332	8.975	359	12	11.40175425	14.44444444
18	1	40	0	1	0	1	1	0	1	0	32	9	0.5	21.32882801	12.94444444	233	15	14.10673598	22.11111111
33	1	54	0	1	0	0	0	0	0	0	173	30	0.909090909	72.89522118	83.03030303	2740	54	42.22558466	59.43333333
28	1	30	0	0	0	0	1	0	1	0	75	15	0.535714286	63.31148932	91.39285714	2559	90	49.28488612	161.9333333
25	1	48	0	1	0	1	1	0	1	0	90	25	1	62.86819246	82.36	2059	48	39.86226286	63.56
17	1	100	1	0	0	0	0	0	0	0	60	15	0.882352941	35.76053949	38.58823529	656	23	22.93468988	35.06666667
19	1	35	0	0	0	1	1	0	0	0	56	13	0.684210526	31.49324201	26.89473684	511	24	18.49324201	26.30769231
8	1	25	0	0	1	1	1	0	1	0	16	4	0.5	10.92820323	8	64	15	7.745966692	15
10	1	40	0	1	0	0	1	0	1	0	24	10	1	34.79919354	71.5	715	51	25.53429067	65.2
22	0	25	0	0	0	1	1	0	0	0	23	6	0.272727273	15.59166305	5.818181818	128	12	10.19803903	17.33333333
32	1	50	1	0	0	0	0	0	0	0	166	24	0.75	57.74907406	53.59375	1715	34.5	31.71750306	41.91666667
7	0	48	1	0	0	0	1	0	1	0	36	9	1.285714286	28.6468827	66.71428571	467	37	20.80865205	48.11111111
21	1	50	0	0	1	0	0	0	0	0	26	7	0.333333333	15.66025404	5.904761905	124	9	9.486832982	12.85714286
33	1	55	0	0	0	1	1	0	0	0	122	44	1.333333333	113.8212002	206.3939394	6811	95	76.98051702	134.6818182
19	0	40	0	0	0	1	1	1	0	0	20	7	0.368421053	20.41640786	12.05263158	229	20	14.2126704	28.85714286
14	1	50	0	0	0	1	1	1	0	0	76	16	1.142857143	45.89983278	82.14285714	1150	54.5	31.20897307	60.875
37	1	40	0	0	0	0	0	1	0	0	35	14	0.378378378	51.53664876	43.37837838	1605	64	37.69615365	101.5
21	1	45	0	1	0	0	1	0	1	0	76	17	0.80952381	36.89974874	32.61904762	685	22	22.4053565	29.52941176
6	0	50	0	0	0	0	1	0	0	0	11	6	1	14.1240384	17	102	16.5	9.949874371	16.5
11	1	60	0	0	0	0	1	1	1	0	48	17	1.545454545	49.12475681	120.0909091	1321	39	33.55592347	66.23529412
9	1	50	0	0	0	0	1	1	0	0	20	10	1.111111111	31.14237451	60.77777778	547	45.5	23.08679276	53.3
33	1	50	0	0	0	0	1	0	1	0	88	18	0.545454545	44.88865932	31.72727273	1047	32	27.31300057	41.44444444
19	1	80	0	0	0	0	1	0	0	0	70	18	0.947368421	44.30589288	53.47368421	1016	33.5	26.85144317	40.05555556
7	1	50	0	0	0	1	1	1	0	0	25	9	1.285714286	20.70469991	31.14285714	218	17	13.67479433	20.77777778
8	1	100	0	0	0	0	1	0	0	0	42	12	1.5	28.46207763	51.875	415	24	17.74823935	26.25
9	1	50	0	0	0	1	1	1	1	0	35	7	0.777777778	17.67707825	18.11111111	163	9	10.09950494	14.57142857
18	1	70	0	0	0	1	1	0	1	0	117	24	1.333333333	66.46174749	132.1666667	2379	55.5	43.10452413	77.41666667
12	1	65	0	0	0	0	1	1	0	0	23	9	0.75	32.06512519	51.08333333	613	47	23.93741841	63.66666667
26	1	40	0	0	0	0	1	0	1	0	198	32	1.230769231	86.4885309	153.5769231	3993	61.5	53.15072906	88.28125
21	0	45	0	0	0	1	0	0	1	0	93	23	1.095238095	63.04996879	101.5714286	2133	51	41.32795664	74.26086957
12	0	40	0	0	0	1	1	0	0	0	26	7	0.583333333	18.40175425	14.91666667	179	20	12	20.57142857
7	0	45	0	0	0	0	0	1	0	0	47	15	2.142857143	33.43908891	80.71428571	565	22	21.37755833	30.46666667
25	1	35	0	0	0	1	0	0	0	0	31	10	0.4	22.36931688	10.12	253	15.5	13.19090596	17.4
31	1	40	1	0	0	1	0	0	0	0	313	43	1.387096774	108.5667599	198.3225806	6148	64	58.28378848	79
20	1	35	1	0	0	1	1	0	0	0	72	19	0.95	46.51363298	55.9	1118	30	28.7923601	43.63157895
19	0	25	0	0	0	1	1	0	0	0	62	16	0.842105263	38.56102835	40.26315789	765	30.5	24.41311123	37.25
18	1	25	0	0	0	1	0	0	0	0	15	7	0.388888889	17.09950494	8.388888889	151	17	11.18033989	17.85714286
16	1	45	0	0	1	0	0	1	0	1	28	9	0.5625	20.91637529	13.9375	223	16	13.52774926	20.33333333
43	1	40	0	0	0	1	1	0	0	0	107	16	0.372093023	42.4952826	22.27906977	958	27.5	23.89560629	35.6875
8	1	55	0	0	0	1	1	1	0	0	36	11	1.375	46.38361203	171.625	1373	53	36.19392214	119.0909091
19	1	20	0	0	0	1	0	0	0	0	45	10	0.526315789	23.67479433	15.10526316	287	12.5	13.78404875	19
15	1	50	0	0	0	1	1	0	0	0	20	6	0.4	14.71779789	7.466666667	112	12	9	13.5
5	0	50	0	1	0	0	0	0	1	0	28	10	2	34	135.2	676	32.5	24.35159132	59.3
20	1	65	1	0	0	0	1	0	1	0	104	23	1.15	55.21800739	78.35	1567	39	32.89376841	47.04347826
8	0	40	0	0	1	0	0	0	0	0	27	8	1	17.59166305	19.5	156	12.5	11.26942767	15.875
26	1	65	0	0	0	0	1	0	0	0	69	20	0.769230769	43.68543856	36.96153846	961	25.5	24.67792536	30.45
39	1	60	0	0	0	0	1	1	0	0	194	22	0.564102564	63.43669871	56.43589744	2201	35.5	33.22649545	50.18181818
7	0	50	1	0	0	0	1	0	0	0	25	11	1.571428571	28.80449381	62.57142857	438	22	19.92485884	36.09090909
12	1	61	1	0	0	1	1	0	0	0	52	13	1.083333333	33.32240143	48.5	582	25	19.8242276	30.23076923
7	1	85	1	0	0	1	0	0	0	0	25	5	0.714285714	11.70820393	10	70	8	6.403124237	8.2
9	1	0	1	0	0	0	0	0	0	0	22	6	0.666666667	15.43398113	13.88888889	125	10.5	10.14889157	17.16666667
34	1	25	0	0	0	1	1	0	0	1	102	33	0.970588235	108.769387	200.8823529	6830	105	78.75277772	187.9393939
29	1	30	0	0	0	0	1	0	1	0	57	19	0.655172414	43.61706725	33.34482759	967	33	27.40437921	39.52631579
9	0	50	0	0	0	0	1	0	1	1	19	5	0.555555556	12.93725393	9.777777778	88	18	9	16.2
2	1	70	0	0	0	1	1	0	1	0	6	1	0.5	3	2.5	5	2	1.414213562	2
35	1	75	0	0	0	0	1	1	0	0	100	31	0.885714286	82.20546846	102.3714286	3583	74	53.78661544	93.32258065
37	1	75	0	0	0	1	1	0	1	0	167	28	0.756756757	68	64.43243243	2384	36	37.8153408	51.07142857
24	0	50	0	0	0	1	1	0	0	0	37	14	0.583333333	39.23885893	34.70833333	833	30	26.94438717	51.85714286
30	1	50	0	1	0	1	0	0	0	0	128	22	0.733333333	54.15587038	50.6	1518	33	33.436507	50.81818182
13	0	100	0	0	0	0	0	1	0	0	43	15	1.153846154	38.87467277	61.15384615	795	22	26.79552201	47.86666667
16	1	75	0	0	0	1	0	0	0	0	46	8	0.5	15.41619849	7.4375	119	8	8.602325267	9.25
16	1	0	0	0	0	1	0	0	0	0	32	6	0.375	16.09950494	8.625	138	12	10	16.66666667
29	1	75	0	0	0	1	1	0	0	0	32	18	0.620689655	38.71231518	25.96551724	753	31.5	25.55386468	36.27777778
21	1	40	0	0	0	0	1	0	0	0	93	20	0.952380952	52.32645975	68.80952381	1445	43	32.69556545	53.45
24	1	25	0	0	0	1	1	1	0	0	75	16	0.666666667	39.49468025	33.66666667	808	25	23.76972865	35.3125
26	1	0	0	0	0	1	1	0	0	0	157	22	0.846153846	55.28663395	61.23076923	1592	30.5	26.96293753	33.04545455
14	1	50	0	0	0	0	1	1	0	0	26	8	0.571428571	22.2126704	19	266	27	14.79864859	27.375
32	1	45	0	0	0	0	1	0	0	0	86	20	0.625	47.96426291	36.9375	1182	33	28.14249456	39.6
16	1	40	1	0	0	0	1	0	0	0	39	12	0.75	33.26029163	37.25	596	20	22.91287847	43.75
16	0	55	0	0	0	0	1	1	1	0	72	19	1.1875	54.59494346	101.75	1628	43	37.46998799	73.89473684
6	0	46.67	1	0	0	0	0	0	0	0	87	10	1.666666667	27.2626765	66.33333333	398	12	12.40967365	15.4
20	1	20	0	0	1	1	0	1	1	0	37	14	0.7	39.76819745	43	860	44.5	27.76688675	55.07142857
23	1	0	0	0	0	1	0	0	0	0	6	2	0.086956522	5.741657387	0.782608696	18	8	4	8
30	1	80	0	0	0	0	1	0	0	0	92	18	0.6	44.13426869	33.56666667	1007	31.5	25.88435821	37.22222222
11	1	60	0	0	0	1	1	0	0	0	27	6	0.545454545	13	7.727272727	85	7.5	6.92820323	8
28	1	20	1	0	0	1	0	0	0	1	25	11	0.392857143	28.8605711	15.71428571	440	15	20.4450483	38
9	1	55	0	0	0	0	1	1	0	0	59	13	1.444444444	31.05547009	55	495	21	17.8325545	24.46153846
13	1	50	1	0	0	0	0	0	0	0	166	26	2	67.77319715	186.2307692	2421	44	35.32704347	48
22	1	100	1	0	0	1	1	0	1	0	36	9	0.409090909	28.84943324	21.59090909	475	21	19.49358869	42.22222222
17	1	20	0	0	0	0	0	0	1	0	22	11	0.647058824	25.24780685	19.05882353	324	17	16.94107435	26.09090909
7	1	50	1	0	0	0	1	0	0	0	45	18	2.571428571	46.28427125	160.5714286	1124	37	31.70173497	55.83333333
14	1	53.9	0	0	1	0	0	0	0	0	24	8	0.571428571	16.06225775	9.214285714	129	14	10.19803903	13
36	1	50	0	0	0	1	1	0	1	0	160	38	1.055555556	99.26173357	144.3611111	5197	94.5	64.62971452	109.9210526
12	1	60	0	1	0	0	0	0	1	0	30	12	1	33.54065923	50.66666667	608	32	23.43074903	45.75
14	0	55	0	0	1	0	1	0	0	0	42	11	0.785714286	31.42057786	38.42857143	538	26	21.44761059	41.81818182
9	0	50	0	0	0	0	1	0	0	0	19	9	1	15.63324958	13.88888889	125	12	10.95445115	13.33333333
22	1	50	0	0	0	1	0	0	0	0	73	19	0.863636364	52.12099032	66.27272727	1458	60	35.84689666	67.63157895
2	1	50	0	0	0	0	1	0	0	0	25	7	3.5	13.92820323	48.5	97	9	7.937253933	9
27	0	60	0	0	1	0	0	0	1	0	50	14	0.518518519	37.19482701	27.18518519	734	32.5	24.10394159	41.5
21	1	25.51	0	0	0	1	0	0	0	0	2	1	0.047619048	2	0.095238095	2	2	1.414213562	2
10	0	50	0	0	0	1	0	1	0	0	36	8	0.8	17.59166305	15.6	156	11.5	9.797958971	12
26	1	20	1	0	0	0	0	0	0	0	25	13	0.5	40.73084925	36.07692308	938	54	29.9165506	68.84615385
21	1	55	0	0	0	1	1	0	0	1	44	18	0.857142857	38.39607805	35.23809524	740	29	24.37211521	33
13	1	0	0	0	0	1	1	0	1	0	23	9	0.692307692	19.58300524	14.84615385	193	17	12.20655562	16.55555556
21	0	58	0	0	0	0	1	0	1	0	41	11	0.523809524	25.83239697	16.23809524	341	20	15.5241747	21.90909091
28	1	75	0	0	0	1	0	1	0	0	87	19	0.678571429	47.54820485	42	1176	31	28.05352028	41.42105263
19	0	43.46	0	0	0	1	0	0	0	0	29	4	0.210526316	9.385164807	2.368421053	45	6.5	6.08276253	9.25
12	1	2	0	0	1	1	0	0	0	0	1	0	0	0	0	0	0	0	0
40	1	45	0	0	0	0	0	0	0	1	97	26	0.65	66.43513324	57.775	2311	55.5	41.91658383	67.57692308
8	1	50	0	0	0	1	1	0	0	0	17	8	1	18.24695077	21.125	169	15	11.35781669	16.125
4	0	60	0	0	1	0	0	1	0	0	1	0	0	0	0	0	0	0	0
9	1	67	0	0	0	0	1	1	0	0	30	6	0.666666667	17.83215957	19.55555556	176	12.5	11.48912529	22
35	1	43.46	0	0	0	1	1	0	0	0	134	22	0.628571429	54.66496594	44.31428571	1551	29	30.06659276	41.09090909
4	1	50	0	0	0	0	1	0	1	0	17	5	1.25	13.54400375	24.5	98	15	8.366600265	14
33	1	50	1	0	0	0	1	0	0	0	327	45	1.363636364	111.6483308	195.969697	6467	77	63.78871373	90.42222222
11	0	50	0	0	0	0	1	0	1	0	38	9	0.818181818	23.73091986	27.09090909	298	20	15.84297952	27.88888889
22	1	50	0	0	0	1	0	1	0	0	35	15	0.681818182	34.07878403	26.77272727	589	34	22.6715681	34.26666667
14	0	50	0	0	0	0	1	0	1	0	47	11	0.785714286	35.10394159	50.14285714	702	46	25.63201124	59.72727273
19	1	48	0	0	0	0	1	0	1	0	121	23	1.210526316	61.44476557	105.6315789	2007	40	36.12478373	56.73913043
14	1	36.5	0	0	0	0	1	0	0	0	22	12	0.857142857	39	62.35714286	873	32.5	29.03446228	70.25
23	0	100	0	0	0	1	1	0	0	0	62	16	0.695652174	39.2594067	34.65217391	797	34	24.24871131	36.75
9	1	50	0	0	0	0	1	0	1	0	38	8	0.888888889	20.4498996	24.33333333	219	11.5	12.28820573	18.875
13	1	60	0	0	0	1	0	0	0	0	34	10	0.769230769	23.7113092	22.15384615	288	19	14.10673598	19.9
23	1	60	0	0	0	0	1	0	1	0	113	12	0.52173913	37.19920634	33.86956522	779	44	22.27105745	41.33333333
9	1	50	0	1	0	0	0	0	1	0	38	18	2	56.65229618	202	1818	68	41.74925149	96.83333333
23	1	43	0	0	0	0	1	0	0	0	63	20	0.869565217	45.65151068	46	1058	30.5	29.05167809	42.2
9	1	30	0	0	1	0	0	0	1	0	13	5	0.555555556	10.19615242	5.777777778	52	7	6.403124237	8.2
14	1	50	0	1	0	1	1	0	1	0	25	10	0.714285714	21.87434209	17.21428571	241	21	14.28285686	20.4
34	1	50	0	0	0	0	1	1	1	0	64	21	0.617647059	58.20215048	53.67647059	1825	47	39.37003937	73.80952381
30	1	70	0	0	0	0	1	0	1	0	83	13	0.433333333	35.627417	22.7	681	24	19.46792233	29.15384615
34	1	75	1	0	0	1	0	0	0	0	68	22	0.647058824	55.86738844	47.97058824	1631	38.5	36.33180425	60
17	1	65	0	0	0	1	1	0	1	0	19	7	0.411764706	18.91637529	11.23529412	191	22	12.328828	21.71428571
10	1	65	0	0	0	0	1	0	0	0	99	24	2.4	69.91296113	268.4	2684	63.5	46.43274706	89.83333333
30	1	44.88	0	0	0	1	1	0	0	0	194	20	0.666666667	49.61418579	42.56666667	1277	28	23.89560629	28.55
12	1	55	0	0	0	1	1	0	1	0	56	11	0.916666667	32.63330765	49.08333333	589	36	22.27105745	45.09090909
2	1	50	1	0	0	0	1	1	1	0	15	7	3.5	18.04536102	85.5	171	19	11.78982612	19.85714286
9	0	40	1	1	0	0	0	0	0	0	40	15	1.666666667	30.90597372	53.11111111	478	23	19.8242276	26.2
34	1	60	0	0	0	0	1	0	0	0	32	15	0.441176471	35.34698995	18.79411765	639	34	22.38302929	33.4
22	1	75	0	0	1	0	0	1	1	0	151	34	1.545454545	93.95831886	215.9545455	4751	55.5	61.66846845	111.8529412
27	0	40	0	1	0	0	0	0	0	0	97	26	0.962962963	92.46803743	188.6666667	5094	57	67.80117993	176.8076923
1	1	59	0	0	0	0	1	0	1	0	15	7	7	15.54400375	122	122	13	10	14.28571429
17	1	70	0	0	0	0	1	0	1	0	67	18	1.058823529	47.52964612	70.35294118	1196	39.5	30.72458299	52.44444444
3	1	75	0	0	1	1	1	1	0	0	27	11	3.666666667	31.83266666	185	555	37	22.47220505	45.90909091
17	1	25	1	0	0	0	1	0	1	0	67	17	1	40.53720459	49.58823529	843	30	26.45751311	41.17647059
27	1	10	0	1	0	1	0	0	0	0	21	5	0.185185185	14	3.925925926	106	16	9.539392014	18.2
26	1	50	0	0	0	1	1	0	0	0	64	16	0.615384615	37.65640783	27.88461538	725	19.5	22.38302929	31.3125
14	1	50	0	0	0	0	1	0	1	0	75	18	1.285714286	45.83882181	78.5	1099	34	27.87471973	43.16666667
32	1	25	0	0	0	1	1	0	0	0	46	16	0.5	38.91287847	24.40625	781	24	24	36
4	1	50	0	0	0	1	0	0	0	0	18	4	1	8.898979486	10	40	5.5	5.385164807	7.25
4	1	52.73	0	0	0	1	0	0	0	0	25	5	1.25	12.07106781	18.75	75	14	7.416198487	11
41	1	75	0	0	1	1	1	0	0	0	84	23	0.56097561	54.79622619	37.56097561	1540	44	34.38022688	51.39130435
12	0	60	0	1	0	0	1	0	0	0	25	13	1.083333333	34	50.83333333	610	36	23.55843798	42.69230769
36	1	15	0	0	0	0	1	0	1	0	19	11	0.305555556	19.54400375	5.388888889	194	15	12.72792206	14.72727273
6	1	50	0	0	0	0	1	1	0	0	20	9	1.5	24.16575089	51.83333333	311	22	17	32.11111111
30	1	40	0	0	0	0	1	1	0	0	122	30	1	82.57375771	122.1333333	3664	70	56.40921911	106.0666667
31	1	75	0	0	0	1	0	0	1	0	127	18	0.580645161	41.13006701	27.70967742	859	22	21.54065923	25.77777778
7	1	40	0	0	0	1	1	0	1	0	41	7	1	17.04987562	21.42857143	150	10	9.327379054	12.42857143
21	1	40	0	0	0	0	1	1	0	0	75	22	1.047619048	61.50949253	97.38095238	2045	59	42.82522621	83.36363636
21	1	50	0	0	1	0	0	0	0	0	26	6	0.285714286	14	4.761904762	100	8.5	8.426149772	11.83333333
27	1	0	0	0	0	1	0	0	0	0	36	8	0.296296296	21.15294644	8.777777778	237	16.5	13.49073756	22.75
21	0	30	0	0	0	1	1	0	0	0	30	9	0.428571429	21.28820573	11.04761905	232	20	13.3041347	19.66666667
29	1	60	0	0	0	1	0	0	0	0	154	19	0.655172414	52.9705755	52.24137931	1515	28	27.23967694	39.05263158
10	0	75	0	1	0	0	1	0	1	0	27	11	1.1	26.13274595	35	350	27	17.40689519	27.54545455
5	1	50	0	0	0	0	1	1	0	0	11	4	0.8	9.656854249	9.6	48	11	6.480740698	10.5
19	0	60	1	0	0	0	0	0	0	0	116	17	0.894736842	42.51470164	49.47368421	940	25	23.38803113	32.17647059
21	1	45	0	0	0	1	1	1	0	0	70	26	1.238095238	85.27056605	199.4761905	4189	95.5	60.96720431	142.9615385
15	1	70	1	0	0	1	1	1	0	0	272	30	2	86.75385449	274.7333333	4121	52.5	53.8702144	96.73333333
2	1	40	0	0	0	0	1	0	1	0	18	5	2.5	10	25	50	5	6.164414003	7.6
29	1	50	0	0	0	0	0	0	0	1	43	10	0.344827586	25.45962483	11.68965517	339	22	15.32970972	23.5
15	1	40	0	0	0	1	1	0	0	0	74	12	0.8	29.63519209	30.33333333	455	25	17.54992878	25.66666667
24	1	40	1	0	0	0	0	0	0	0	50	16	0.666666667	35.74841766	26.91666667	646	28	22.24859546	30.9375
26	1	10	0	0	0	1	0	0	0	0	25	6	0.230769231	14.30662386	4.038461538	105	11	8.185352773	11.16666667
32	1	35	0	0	0	1	0	0	1	0	175	24	0.75	67.56604182	77.3125	2474	49.5	39.59797975	65.33333333
9	0	50	0	0	1	1	1	0	0	0	27	5	0.555555556	14.74679434	13.33333333	120	10	9.16515139	16.8
30	1	20	0	0	0	0	1	0	0	0	55	16	0.533333333	39.60084744	27.1	813	37	25.3968502	40.3125
45	1	48	0	0	0	0	1	0	1	0	331	49	1.088888889	129.4984472	197.3555556	8881	91	82.05485971	137.4081633
19	0	54	0	0	0	1	1	0	0	0	30	8	0.421052632	19.5758369	10.42105263	198	20	12.489996	19.5
23	0	70	0	0	0	0	1	0	0	0	47	13	0.565217391	30.05872211	20	460	21	18.76166304	27.07692308
8	0	50	1	0	0	0	0	0	0	0	28	14	1.75	31.2626765	61.75	494	28.5	21.33072901	32.5
33	1	50	0	0	0	1	1	0	1	0	75	15	0.454545455	40.11971337	25.93939394	856	31	24.06241883	38.6
16	1	35	1	0	0	1	1	0	0	0	31	8	0.5	26.08314132	24.4375	391	19.5	17.80449381	39.625
24	1	85	0	1	0	0	0	0	1	0	56	16	0.666666667	44.77498914	45.16666667	1084	42	30.64310689	58.6875
11	1	2.4	0	0	0	1	0	0	0	0	34	7	0.636363636	15.24621125	10.63636364	117	10	9.43398113	12.71428571
20	0	40	0	0	1	0	0	0	0	0	49	13	0.65	30.1464282	23.15	463	19	19.77371993	30.07692308
29	1	50	0	0	0	1	1	0	0	0	63	19	0.655172414	48	41.44827586	1202	36	30.72458299	49.68421053
12	1	50	0	0	0	0	1	1	1	0	49	10	0.833333333	29.02629759	38.5	462	25	19.74841766	39
28	1	40	0	0	1	0	1	0	1	0	40	9	0.321428571	37.47806173	31.85714286	892	30	29.20616373	94.77777778
43	1	65	0	1	0	0	1	0	0	0	177	33	0.76744186	79.38965402	75.37209302	3241	51	45.66180023	63.18181818
26	1	5	0	0	0	0	1	0	0	0	66	15	0.576923077	38.43074903	29.76923077	774	24	24.14539294	38.86666667
37	1	50	0	0	0	0	1	0	1	0	130	30	0.810810811	80.70502934	93.81081081	3471	56	51.98076567	90.06666667
21	1	60	1	0	0	1	0	0	0	1	45	16	0.761904762	39.87467277	39.33333333	826	31.5	26.92582404	45.3125
7	0	40	0	0	0	1	0	0	0	0	18	6	0.857142857	47.5450487	13.14285714	92	12.5	8.602325266	12.33333333
25	0	5	0	0	0	0	0	0	1	0	59	17	0.68	25.69180601	48.88	1222	45	32.49615362	62.11764706
15	1	45	0	0	0	1	1	0	0	0	23	8	0.533333333	13.48331477	25.13333333	377	30	18.94729532	44.875
11	1	60	0	0	0	1	0	0	0	0	32	6	0.545454545	14.88819442	10.45454545	115	8.5	8.485281374	12
15	1	60	0	0	0	0	1	1	1	0	112	26	1.733333333	62.93237063	136	2040	36	36.06937759	50.03846154
23	1	40	0	0	0	0	1	0	0	0	20	8	0.347826087	18.24695077	7.347826087	169	15.5	11.87434209	17.625
34	1	50	0	0	0	1	1	0	0	0	110	21	0.617647059	54.68976106	46.35294118	1576	46	34.13209633	55.47619048
10	0	40	1	0	0	0	1	0	0	0	26	9	0.9	23.83239697	30.1	301	22	15.65247584	27.22222222
34	0	50	0	0	0	0	1	0	1	0	39	15	0.441176471	34.62141687	17.94117647	610	27	22.71563338	34.4
25	1	10	0	0	0	1	1	0	0	0	20	5	0.2	12.74596669	3.4	85	9	8.366600265	14
0	1	70	0	0	0	1	0	0	0	0	6	2	4	4.828427125	24	12	4	2.828427125	4
4	1	50	0	0	0	0	1	0	1	0	27	7	1.75	19.56980509	51.75	207	17	13	24.14285714
14	1	50	0	0	0	0	1	1	0	0	68	24	1.714285714	66.44997055	169.8571429	2378	47.5	46.22769733	89.04166667
4	0	50	0	0	0	1	1	0	0	0	6	4	1	10.78232998	15.5	62	13	7.810249676	15.25
7	1	80	0	1	0	0	0	0	0	0	97	28	4	62.11744422	278.2857143	1948	48.5	38.07886553	51.78571429
10	1	50	0	0	0	0	1	1	1	0	45	14	1.4	32.11077028	52.4	524	26	20.174241	29.07142857
14	1	50	0	0	0	1	1	0	0	0	74	13	0.928571429	31.35755975	36.14285714	506	26	18.76166304	27.07692308
10	0	55	0	0	0	0	1	0	1	0	21	11	1.1	36.86503431	79	790	27	27.76688675	70.09090909
33	1	50	0	0	1	1	0	0	0	1	46	12	0.363636364	33.1896201	17.96969697	593	34.5	20.63976744	35.5
19	1	30	0	0	0	0	1	0	1	0	89	15	0.789473684	47.55764119	67.63157895	1285	38	33.09078422	73
18	1	50	0	0	0	0	1	0	0	0	29	9	0.5	19.53565375	10.66666667	192	10	12.12435565	16.33333333
7	1	45	0	0	1	0	0	0	0	0	58	11	1.571428571	27.03121954	54	378	19	15.68438714	22.36363636
28	1	25	0	0	1	1	1	0	1	0	84	18	0.642857143	42.93992783	33.78571429	946	29.5	24.77902339	34.11111111
28	0	30	0	0	1	0	0	0	1	0	46	13	0.464285714	28.96871942	15.14285714	424	23	18.81488772	27.23076923
16	1	15	0	0	0	1	1	0	0	0	39	15	0.9375	33.46618531	35.375	566	29	21.47091055	30.73333333
33	1	80	1	0	0	0	1	0	0	0	99	23	0.696969697	52.71531592	42.78787879	1412	44	32.15587038	44.95652174
14	0	50	0	0	0	0	1	0	1	0	53	14	1	34	42.57142857	596	28	21.28379665	32.35714286
5	0	70	0	0	1	0	0	0	0	0	6	1	0.2	2	0.4	2	1	1	1
16	1	0	0	0	0	1	0	0	0	0	1	1	0.0625	3.645751311	0.5	8	8	2.828427125	8
23	1	80	0	0	1	0	1	1	0	0	72	20	0.869565217	47.94637722	51.34782609	1181	31.5	30.49590136	46.5
11	1	70	0	0	0	1	1	1	0	0	50	13	1.181818182	32.57038579	50.18181818	552	22	20.76053949	33.15384615
7	0	50	0	0	0	0	1	0	0	0	16	7	1	20.45362405	32.85714286	230	20	14.52583905	30.14285714
40	1	50	0	0	0	0	0	1	0	0	214	47	1.175	126.2590689	212.275	8491	95	79.64923101	134.9787234
35	1	75	0	0	0	1	1	0	1	0	107	19	0.542857143	47.31960452	33.22857143	1163	39	28.14249456	41.68421053
16	1	40	0	0	0	1	1	1	0	0	62	13	0.8125	33.80865205	37.625	602	37	21.86321111	36.76923077
3	1	70	0	0	1	0	1	0	1	0	52	10	3.333333333	24.14213562	100	300	14	13.56465997	18.4
12	0	40	0	0	1	0	0	0	1	0	51	11	0.916666667	26.09966887	29.08333333	349	18	16.21727474	23.90909091
17	0	43.5	0	0	0	1	1	0	1	0	58	14	0.823529412	35.30727575	38.23529412	650	21.5	21.49418526	33
19	1	35	0	0	0	0	1	1	0	1	48	10	0.526315789	23.56465997	14.94736842	284	16.5	13.92838828	19.4
6	1	50	1	0	0	1	0	0	0	0	21	6	1	16.34408043	23.83333333	143	14.5	10.63014581	18.83333333
18	1	0	0	0	0	1	0	0	0	0	2	0	0	0	0	0	0	0	0
29	1	63	1	0	0	1	0	0	0	0	39	13	0.448275862	37.73863375	26.93103448	781	39	26.19160171	52.76923077
23	1	20	0	1	0	1	1	0	1	0	161	20	0.869565217	59.74921383	86.08695652	1980	40.5	34.3220046	58.9
29	1	70	0	0	0	1	1	0	0	0	67	25	0.862068966	74.4165964	105.7586207	3067	65	52.53570215	110.4
16	1	50	0	0	1	0	0	0	0	0	43	12	0.75	30.08314132	29.4375	471	30	19.54482028	31.83333333
1	1	60	0	0	0	0	1	1	1	0	9	2	2	6.123105626	21	21	8	4	8
6	0	50	0	0	1	1	0	0	0	0	17	5	0.833333333	15.86278049	23.83333333	143	10	11.04536102	24.4
7	0	50	0	0	0	1	1	0	0	0	20	13	1.857142857	31.30300522	72	504	30	21.84032967	36.69230769
41	1	75	1	0	0	0	1	0	0	0	141	44	1.073170732	110.1588996	153.9756098	6313	92	71.89575786	117.4772727
16	1	40	0	0	0	0	1	0	1	0	88	24	1.5	59.81898938	116.1875	1859	56.5	38.0394532	60.29166667
14	0	100	0	0	0	0	1	0	0	0	92	22	1.571428571	47.3968502	80.64285714	1129	29.5	27.91057147	35.40909091
17	1	34	0	0	0	0	1	0	0	0	89	26	1.529411765	53.54995463	84.41176471	1435	34.5	31.85906464	39.03846154
31	1	0	0	0	0	1	0	0	0	0	38	10	0.322580645	23.22875656	8.870967742	275	16.5	15.26433752	23.3
20	1	40	0	0	0	1	1	0	0	0	50	11	0.55	28	20.5	410	23	17.66352173	28.36363636
35	1	29	0	0	0	1	0	0	0	1	62	12	0.342857143	28.03121954	11.45714286	401	17	16.64331698	23.08333333
29	0	90	0	0	0	0	0	0	0	1	308	55	1.896551724	143.1532756	372.2758621	10796	119	91.05492846	150.7454545
9	1	30	0	0	0	0	1	0	0	0	22	7	0.777777778	18.83215957	21	189	19	12.60952021	22.71428571
26	1	58	0	0	0	1	1	0	0	0	235	34	1.307692308	82.20788317	133.8461538	3480	54	46.70117771	64.14705882
5	1	50.14	0	0	0	0	1	0	0	0	32	7	1.4	19.28820573	40	200	14	11.48912529	18.85714286
25	1	55	0	0	0	0	1	1	0	0	36	11	0.44	22.5758369	10.2	255	14	13.89244399	17.54545455
7	0	15	0	0	1	1	1	0	0	0	7	5	0.714285714	11	8.714285714	61	12	7.810249676	12.2
22	1	50	0	0	0	0	1	0	0	1	78	26	1.181818182	68.44997055	112.6363636	2478	70.5	46.18441296	82.03846154
28	0	55	0	0	0	1	1	0	1	0	67	18	0.642857143	49.591138	47.21428571	1322	42.5	32.35737938	58.16666667
29	1	50	0	0	0	1	1	0	1	0	20	11	0.379310345	24.49073756	10.44827586	303	22	16.73320053	25.45454545
31	1	49	0	0	0	1	1	0	0	0	127	18	0.580645161	47.30870178	38.16129032	1183	30	24.43358345	33.16666667
22	1	75	0	1	0	0	0	0	0	0	166	32	1.454545455	78.49731175	144.8181818	3186	50.5	44.84417465	62.84375
14	0	60	1	1	0	0	0	0	0	0	95	21	1.5	47.43860813	81.42857143	1140	33	27.64054992	36.38095238
40	1	50	0	0	1	0	0	0	1	0	47	10	0.25	25.58845727	8.575	343	21.5	15.09966887	22.8
23	1	10	0	0	0	1	1	0	0	1	8	3	0.130434783	8.830951895	1.869565217	43	9	5.65685425	10.66666667
4	1	50	1	0	0	0	1	0	0	0	23	11	2.75	29.54723699	116.25	465	31	20.4450483	38
21	0	40	1	0	0	1	1	0	0	0	61	21	1	52.46426545	68.14285714	1431	38	34.42382896	56.42857143
13	1	40	0	0	0	0	1	0	0	0	23	8	0.615384615	18.39230485	13.23076923	172	15	11.66190379	17
8	1	50	0	1	0	0	0	0	1	0	36	9	1.125	26.32050808	47.625	381	23	18.13835715	36.55555556
23	0	40	0	0	0	0	1	0	1	0	52	20	0.869565217	47.74887385	50.86956522	1170	36	31.93743885	51
39	1	40	0	0	0	1	1	0	0	0	224	21	0.538461538	54.74907406	40.51282051	1580	30	25.65151068	31.33333333
17	1	50	0	1	0	0	0	0	0	0	88	24	1.411764706	55.8747549	93.64705882	1592	45.5	34.19064199	48.70833333
10	1	0	0	0	0	1	0	0	0	0	31	7	0.7	16.8488578	14.6	146	14	10.29563014	15.14285714
30	1	50	0	0	0	0	0	0	1	0	50	17	0.566666667	43.36285265	32.8	984	50	28.77498914	48.70588235
19	0	60	0	0	0	0	1	0	0	1	88	22	1.157894737	55.24154028	83.63157895	1589	48	34.87119155	55.27272727
30	1	60	0	0	0	1	1	0	0	0	147	39	1.3	88.95998399	133.9	4017	66	54.82700065	77.07692308
31	1	50	0	0	0	1	0	1	0	0	54	15	0.483870968	39.67792536	26.90322581	834	25	25.05992817	41.86666667
39	1	70	1	1	0	0	1	0	0	0	153	23	0.58974359	62.08964057	52.74358974	2057	39	36.22154055	57.04347826
11	1	80	0	1	0	0	0	1	0	0	81	12	1.090909091	30.1934054	43.18181818	475	17.5	18.38477631	28.16666667
20	1	35	0	0	0	1	1	1	0	0	51	14	0.7	36.29349681	34.65	693	18.5	23.15167381	38.28571429
7	1	57	0	0	0	0	1	1	0	0	27	10	1.428571429	30.46948949	74.14285714	519	27	21	44.1
12	1	60	0	1	0	0	1	0	0	0	69	19	1.583333333	55.138622	138.9166667	1667	34	38.05259518	76.21052632
15	1	50	0	0	0	0	1	0	0	0	24	10	0.666666667	30.42057786	34.46666667	517	30	21.63330765	46.8
7	1	75	0	0	0	0	1	0	0	0	28	11	1.571428571	24.78404875	44.42857143	311	19	16.30950643	24.18181818
25	1	60	0	0	0	0	1	0	1	0	90	25	1	77.30678732	134.44	3361	62	54.74486277	119.88
36	1	34	1	0	0	0	0	0	1	0	35	15	0.416666667	41.40075756	25.61111111	922	37	28.4956137	54.13333333
9	1	2.58	0	0	0	1	0	0	0	0	28	7	0.777777778	17.63014581	18	162	13	10.67707825	16.28571429
26	1	50	0	0	0	0	0	1	0	0	64	18	0.692307692	41.15167381	33.07692308	860	38	25.5734237	36.33333333
10	1	50	0	0	0	0	1	0	1	1	24	8	0.8	16.77496439	14.1	141	10.5	10.39230485	13.5
15	1	30	0	0	1	1	0	0	0	0	5	2	0.133333333	5.605551275	1.133333333	17	8.5	4.123105626	8.5
29	1	25	0	0	0	1	1	1	0	0	145	32	1.103448276	86.61684722	138.1724138	4007	54	53.89805191	90.78125
26	1	77	0	0	0	0	1	0	0	0	52	17	0.653846154	38.30727575	28.57692308	743	31	24.69817807	35.88235294
34	1	55	1	0	0	0	1	0	0	0	55	18	0.529411765	42.53568829	27.23529412	926	28.5	27.38612788	41.66666667
22	1	16	0	0	1	0	0	0	0	0	40	11	0.5	30.89974874	23.5	517	28	20.49390153	38.18181818
8	0	60	0	1	0	0	1	0	1	0	25	11	1.375	24.41640786	37.625	301	27	16.43167673	24.54545455
36	1	75	0	0	1	1	1	0	0	0	131	22	0.611111111	62.70626487	59.47222222	2141	33	41.42463035	78
3	0	0	0	0	0	1	0	0	0	0	1	1	0.333333333	2	0.666666667	2	2	1.414213562	2
15	1	65	1	0	0	0	0	0	0	0	47	14	0.933333333	36.09072203	45.6	684	28.5	23.60084744	39.78571429
23	1	90	0	1	0	1	0	0	0	0	209	26	1.130434783	66.8900966	102.0869565	2348	34	34.56877203	45.96153846
6	1	48	1	0	0	1	1	0	1	0	29	13	2.166666667	31.27566688	83.83333333	503	22	20.54263858	32.46153846
9	1	20	0	0	1	0	0	0	0	0	15	6	0.666666667	12.40312424	8.555555556	77	12	8.366600267	11.66666667
3	1	35	1	0	0	0	1	0	1	0	9	5	1.666666667	10.29150262	17.66666667	53	10	6.92820323	9.6
14	0	45	1	1	0	1	1	0	0	0	34	14	1	38.24871131	56	784	38	26.77685568	51.21428571
15	1	60	0	0	0	0	1	1	0	0	80	18	1.2	53.59494346	106.0666667	1591	47.5	36.29049462	73.16666667
16	1	25	0	0	1	0	1	0	0	0	18	6	0.375	13.34846923	5.625	90	10.5	8.544003746	12.16666667
19	1	50	0	0	0	1	1	0	0	0	59	13	0.684210526	33.76053949	31.57894737	600	24	20.1246118	31.15384615
24	1	48	0	0	0	0	1	0	1	0	129	27	1.125	67.06245125	97.25	2334	41	41.44876355	63.62962963
5	1	50	0	0	0	1	1	0	0	0	11	5	1	15.19803903	25.8	129	20	11.22497216	25.2
2	0	65	0	0	0	1	1	0	0	0	7	2	1	4	4	8	2.5	2.236067977	2.5
16	0	37.5	0	0	0	0	1	0	0	0	43	9	0.5625	28.62141687	29.125	466	25	19.6977156	43.11111111
16	1	40	0	1	0	0	1	0	0	0	58	18	1.125	42.12467616	56.625	906	36	26.05762844	37.72222222
11	1	40	0	0	0	1	0	1	1	0	31	10	0.909090909	21.61895004	21.36363636	235	15	12.40967365	15.4
10	1	55	0	0	0	0	1	0	0	0	15	8	0.8	19.61895004	19.9	199	19.5	13.41640786	22.5
18	0	44	0	1	0	0	0	0	1	0	158	38	2.111111111	108.3775532	355.3888889	6397	85.5	72.71863584	139.1578947
23	1	10	0	0	0	1	1	0	0	0	55	11	0.47826087	27.37070554	16.91304348	389	19	14.86606875	20.09090909
11	1	25	0	0	0	1	0	0	0	0	19	4	0.363636364	14.53565375	11.54545455	127	10	11.04536102	30.5
14	1	48.2	0	0	0	1	1	1	0	0	53	13	0.928571429	29.34013464	31.14285714	436	17	17.91647287	24.69230769
35	1	50	0	0	0	1	1	0	0	0	93	16	0.457142857	43.74887385	29.31428571	1026	20.5	25.84569597	41.75
14	0	40	0	0	0	0	1	0	1	0	39	13	0.928571429	44.82766093	84.42857143	1182	88	33.09078422	84.23076923
3	1	50	0	0	0	0	1	0	0	0	20	5	1.666666667	12.74596669	28.33333333	85	11	7.141428429	10.2
8	0	45	0	1	0	0	0	0	1	0	15	6	0.75	14.77496439	14.125	113	15	10.34408043	17.83333333
9	1	50	0	1	0	0	0	0	1	0	31	12	1.333333333	28.97056275	48	432	24.5	19.57038579	31.91666667
21	1	40	0	0	0	0	1	0	0	0	30	15	0.714285714	34.5192213	28.85714286	606	36	22.89104628	34.93333333
16	0	46.67	1	0	0	0	1	0	0	0	24	12	0.75	23.3137085	17	272	17	15.39480432	19.75
15	1	37	0	0	0	1	1	0	0	1	32	10	0.666666667	23.78404875	19.33333333	290	23	15.26433752	23.3
4	0	39	0	0	0	1	0	0	1	0	4	2	0.5	2	1	4	2	2	2
7	1	10	0	1	0	1	0	0	1	0	40	10	1.428571429	23.41640786	40	280	18.5	14.17744688	20.1
8	1	60	0	0	0	0	0	0	0	1	32	15	1.875	38.4520788	96.875	775	32	26.2488095	45.93333333
23	1	10	0	0	0	1	1	0	1	0	44	15	0.652173913	39.81934729	36.56521739	841	27	26.41968963	46.53333333
8	0	50	0	0	1	0	0	0	0	0	33	7	0.875	16.11043358	16.5	132	10	9.273618497	12.28571429
44	1	70	0	0	0	1	0	0	1	0	8	2	0.045454545	6.358898944	0.522727273	23	9.5	4.358898944	9.5
27	1	45	0	0	0	0	1	0	0	0	219	43	1.592592593	114.3372273	256.962963	6938	70	67.10439627	104.7209302
13	0	70	1	1	0	0	1	0	0	0	52	13	1	33.0748599	44	572	24	20.80865205	33.30769231
9	1	55	0	0	0	0	1	0	1	0	66	18	2	45.31300057	118.8888889	1070	30	29.46183972	48.22222222
17	1	75	0	0	0	1	1	0	0	0	35	10	0.588235294	46.19392214	82.94117647	1410	59	36.74234614	135
21	1	31	0	0	0	1	0	0	0	0	45	13	0.619047619	33.88061302	28.80952381	605	31	22.06807649	37.46153846
10	1	50	1	0	0	0	0	0	0	0	144	22	2.2	56.53983208	167.7	1677	37	30.90307428	43.40909091
17	0	70	0	1	0	1	0	0	0	0	20	9	0.529411765	19.77032961	11.58823529	197	15	13.07669683	19
22	1	20	1	0	0	1	0	0	0	0	43	8	0.363636364	18.29563014	7.727272727	170	10.5	10.58300524	14
27	1	0	0	0	0	1	0	0	0	0	9	3	0.111111111	8.830951895	1.592592593	43	13	6.244997998	13
3	0	65	0	0	0	0	1	0	0	0	12	7	2.333333333	16.43398113	46	138	16	11.3137085	18.28571429
16	1	50	0	0	0	1	1	1	1	0	45	17	1.0625	55.27531842	109.625	1754	63	40.32369031	95.64705882
6	1	75	0	0	1	0	1	1	0	0	54	11	1.833333333	27.82260384	67.33333333	404	19	18.54723699	31.27272727
