# Supplementary material for: Performance Benchmarks for Scholarly Metrics Associated with Fisheries and Wildlife Faculty
Source: PLoS One. 2016 May 6;11(5):e0155097. doi: 10.1371/journal.pone.0155097 (PMC4859475; doi:10.1371/journal.pone.0155097)
Supplement: S2 Data — (CSV) [file pone.0155097.s003.csv]

age.phd	Male	Re	health	genetics	social	applied	ecology	quant	conservation	aquaticsci	nPubs	h	mqPhD	hb	citesperyrPhD	nCites	mindex	rindex
15	1	25	1	0	0	0	1	1	0	0	30	10	0.67	21	18	270	17	15
15	0	60	0	1	0	0	0	0	1	0	53	15	1.363636364	34.31320792	54.36363636	598	26	21.47091055
20	1	5	0	0	0	0	1	0	1	0	29	16	0.8	52	77.6	1552	50	38.75564475
